# Supplementary material for: Optimizing the Handling of Cancellous Bone Grafts to Preserve Their Osteogenic Potential in Craniofacial Surgery
Source: Int J Mol Sci. 2025 Apr 30;26(9):4255. doi: 10.3390/ijms26094255 (PMC12072118; doi:10.3390/ijms26094255)
Supplement: Supplementary file 1 [file ijms-26-04255-s001.zip]

Archive with 4 entries (3 files):
- Supplementary Table S1.pdf
- Supplementary Video S1/
- Supplementary Video S1/21y man.mp4
- Supplementary Video S1/65y man.mp4
